# Supplementary material for: Livogena: The Ikteros Curse—A Jaundice Narrative Card and Board Game for Medical Students
Source: MedEdPORTAL. 2024 Feb 6;20:11381. doi: 10.15766/mep_2374-8265.11381 (PMC10844581; doi:10.15766/mep_2374-8265.11381)
Supplement: Supplementary file 1 — Pre- and Posttest.docGame Instructions.docGame Story.docGame Video.mp4Game Board.jpgGame Cards.docxQuestions and Answer Key.docGame Activities.docPerceptions Questionnaire.docFeedback Questionnaire.doc [file mep_2374-8265.11381-s001.zip]

Archive with 11 entries (11 files):
- H. Game Activities.doc
- I. Perceptions Questionnaire.doc
- J. Feedback Questionnaire.doc
- A. Pre- and Posttest.doc
- B. Game Instructions.doc
- C. Game Story.doc
- E. Game Board.jpg
- F. Game Cards.docx
- G. Questions and Answer Key.doc
- D. Game Video.mp4
- _Educational Summary Report_11381.pdf
